# Supplementary material for: A Comprehensive Transcriptomic Analysis of Arsenic-Induced Bladder Carcinogenesis
Source: Cells. 2022 Aug 5;11(15):2435. doi: 10.3390/cells11152435 (PMC9367831; doi:10.3390/cells11152435)
Supplement: Supplementary file 1 [file cells-11-02435-s001.zip]

Archive with 1 entries (1 files):
- cells-1852897-supplementary.pdf
